# Supplementary material for: The effects of early life pain and juvenile fear conditioning on CRF-receptor expression in the amygdala and hypothalamus of the juvenile rat
Source: PLoS One. 2026 Feb 23;21(2):e0326300. doi: 10.1371/journal.pone.0326300 (PMC12928602; doi:10.1371/journal.pone.0326300)
Supplement: S2 File — This file contains the FIJI macros used in our analyses. (ZIP) [file pone.0326300.s002.zip]

Archive with 8 entries (7 files):
- macros/
- macros/C13+ CRFRECEPTOR MAC.ijm.ijm.ijm
- __MACOSX/macros/._C13+ CRFRECEPTOR MAC.ijm.ijm.ijm
- macros/1ROITHRESH_CRFRMacro_C13.ijm.ijm.ijm copy
- __MACOSX/macros/._1ROITHRESH_CRFRMacro_C13.ijm.ijm.ijm copy
- macros/ConvertOlyToClassic_Macro_NO ROI.ijm.ijm.ijm copy
- __MACOSX/macros/._ConvertOlyToClassic_Macro_NO ROI.ijm.ijm.ijm copy
- macros/New_Macro_HYPO_Receptors.ijm.ijm.ijm.ijm.ijm
