# Supplementary material for: The effects of early life pain and juvenile fear conditioning on CRF-receptor expression in the amygdala and hypothalamus of the juvenile rat
Source: PLoS One. 2026 Feb 23;21(2):e0326300. doi: 10.1371/journal.pone.0326300 (PMC12928602; doi:10.1371/journal.pone.0326300)
Supplement: S2 File — This file contains the FIJI macros used in our analyses. (ZIP) [file pone.0326300.s002.zip › macros/C13+ CRFRECEPTOR MAC.ijm.ijm.ijm]

//Jared Zuke's (Burman lab) fiji macro to Quantify amount of Cells for CRFR1
//And CRFR2 as well as the overall brightness (brightness depicted 8-bit; but thresholded at 16-bit) OF CELLS (not pixils) (both CRFR1 And R2)...in 4 regions (Both...BLAs and CEAs)
//Produced excel sheets are also used to evaluate cells that were colocalized for both CRFR1 and CRFR2
//Inorder for files to save correctly...user must be on loggged in on "burmanlab" user and have a DESKTOP FOLDER titled "Mac"
//All files (excised regions and spreadsheets) will save to this desktop "Mac" folder
//THIS MACRO ASSUMES THE OG FILE IS IN CLASSIC VIEW...DOES NOT WORK WITH RAW OLYMPUS TIFFS
rename("A.tif")
run("Split Channels");
selectWindow("C2-A.tif");
selectWindow("C3-A.tif");
selectWindow("C1-A.tif");
roiManager("Select", newArray(0,1,2,3));
roiManager("Deselect");
roiManager("Sort");
//Sorted all Amygdala ROIs alphabetically for consistency in analysing across subjects...Only if all ROIs are named appropriately
selectWindow("C1-A.tif");
roiManager("Select", 0);
run("Copy");
run("Internal Clipboard");
selectWindow("Clipboard");
//Excised vl_bla...Now to Threshold the DAPI channel and create the mask
setAutoThreshold("Huang dark");
setOption("BlackBackground", false);
run("Convert to Mask");
run("Dilate");
run("Dilate");
run("Dilate");
run("Watershed");
saveAs("Tiff", "/Users/burmanlab/Desktop/Mac/vl_bla_dapiMASK(dilated).tif");
//saved vl_bla_dapiMASK(dilated)
selectWindow("C1-A.tif");
roiManager("Select", 1);
run("Copy");
run("Internal Clipboard");
selectWindow("Clipboard");
//Excised vl_cea...Now to Threshold the DAPI channel and create the mask
setAutoThreshold("Huang dark");
setOption("BlackBackground", false);
run("Convert to Mask");
run("Dilate");
run("Dilate");
run("Dilate");
run("Watershed");
saveAs("Tiff", "/Users/burmanlab/Desktop/Mac/vl_cea_dapiMASK(dilated).tif");
//saved vl_cea_dapiMASK(dilated)
selectWindow("C1-A.tif");
roiManager("Select", 2);
run("Copy");
run("Internal Clipboard");
selectWindow("Clipboard");
//Excised vr_bla...Now to Threshold the DAPI channel and create the mask
setAutoThreshold("Huang dark");
setOption("BlackBackground", false);
run("Convert to Mask");
run("Dilate");
run("Dilate");
run("Dilate");
run("Watershed");
saveAs("Tiff", "/Users/burmanlab/Desktop/Mac/vr_bla_dapiMASK(dilated).tif");
//saved vr_bla_dapiMASK(dilated)
selectWindow("C1-A.tif");
roiManager("Select", 3);
run("Copy");
run("Internal Clipboard");
selectWindow("Clipboard");
//Excised vr_cea...Now to Threshold the DAPI channel and create the mask
setAutoThreshold("Huang dark");
setOption("BlackBackground", false);
run("Convert to Mask");
run("Dilate");
run("Dilate");
run("Dilate");
run("Watershed");
saveAs("Tiff", "/Users/burmanlab/Desktop/Mac/vr_cea_dapiMASK(dilated).tif");
//saved vr_cea_dapiMASK(dilated)
selectWindow("C1-A.tif");
close();
//FINISHED MAKING DAPI masks for all 4 Amyg areas
selectWindow("C2-A.tif");
roiManager("Show All");
setAutoThreshold("Triangle dark");
run("Make Binary", "thresholded remaining");
run("Green");
//SAME THRESHOLD AS USED IN C12
//Thresholded CRFR1 (green)...via all amygdala regions (consistency sake amoung quantified staining regions)...Sometimes if there's excessive autoflorescence in 1 quantified region the triangle thrshold will fail.
//In the event of the triangle threshold failing...go to line 80 (in code) and change from "Show All" to "select",(number of best ROI staining).
//This should allow the triangle threshold to adjust to the appropriate staining pattern of that particular ROI. This is OK but not as prefered as with all ROIs selected.   
roiManager("Select", 0);
run("Copy");
run("Internal Clipboard");
selectWindow("Clipboard");
saveAs("Tiff", "/Users/burmanlab/Desktop/Mac/vl_bla_green(r1).tif");
//saved the thresholded vl_bla_green(CRFR1)expression area
selectWindow("C2-A.tif");
roiManager("Select", 1);
run("Copy");
run("Internal Clipboard");
selectWindow("Clipboard");
saveAs("Tiff", "/Users/burmanlab/Desktop/Mac/vl_cea_green(r1).tif");
//saved the thresholded vl_cea_green(CRFR1)expression area
selectWindow("C2-A.tif");
roiManager("Select", 2);
run("Copy");
run("Internal Clipboard");
selectWindow("Clipboard");
saveAs("Tiff", "/Users/burmanlab/Desktop/Mac/vr_bla_green(r1).tif");
//saved the thresholded vr_bla_green(CRFR1)expression
selectWindow("C2-A.tif");
roiManager("Select", 3);
run("Copy");
run("Internal Clipboard");
selectWindow("Clipboard");
saveAs("Tiff", "/Users/burmanlab/Desktop/Mac/vr_cea_green(r1).tif");
//saved the thresholded vr_cea_green(CRFR1)expression
selectWindow("C2-A.tif");
close();
//FINISHED saving CRFR1 (green) expression areas for ALL 4 Amyg areas
selectWindow("C3-A.tif");
roiManager("Show All");
setAutoThreshold("RenyiEntropy dark");
run("Make Binary", "thresholded remaining");
run("Red");
//THRESHOLD CHANGED FROM C12 (Otsu > RenyiEntropy)...Beleive Otsu was too accepting and RenyiE. was used in CRF/cfos quantification.
//Thresholded CRFR2 (red)...via all amygdala regions (consistency sake amoung all quantified regions) 
selectWindow("C3-A.tif");
roiManager("Select", 0);
run("Copy");
run("Internal Clipboard");
selectWindow("Clipboard");
saveAs("Tiff", "/Users/burmanlab/Desktop/Mac/vl_bla_red(r2).tif");
//saved the thresholded vl_bla_red(r2)
selectWindow("C3-A.tif");
roiManager("Select", 1);
run("Copy");
run("Internal Clipboard");
selectWindow("Clipboard");
saveAs("Tiff", "/Users/burmanlab/Desktop/Mac/vl_cea_red(r2).tif");
//saved the thresholded vl_cea_red(r2)
selectWindow("C3-A.tif");
roiManager("Select", 2);
run("Copy");
run("Internal Clipboard");
selectWindow("Clipboard");
saveAs("Tiff", "/Users/burmanlab/Desktop/Mac/vr_bla_red(r2).tif");
//saved the thresholded vr_bla_red(r2)
selectWindow("C3-A.tif");
roiManager("Select", 3);
run("Copy");
run("Internal Clipboard");
selectWindow("Clipboard");
saveAs("Tiff", "/Users/burmanlab/Desktop/Mac/vr_cea_red(r2).tif");
//saved the thresholded vr_cea_red(r2)
//FINISHED saving CRFR2 (red) expression areas for ALL 4 Amyg areas
selectWindow("C3-A.tif");
close();
//Start of Measuring exsized amyg regions...starting with vl_bla
selectWindow("vl_bla_dapiMASK(dilated).tif");
roiManager("Select", newArray(0,1,2,3));
roiManager("Deselect");
roiManager("Delete");
run("Create Selection");
roiManager("Add");
roiManager("Select", 0);
roiManager("Split");
roiManager("Deselect");
roiManager("Select", 0);
roiManager("Delete");
run("Set Measurements...", "area mean min integrated area_fraction limit display redirect=None decimal=3");
selectWindow("vl_bla_green(r1).tif");
roiManager("Show All");
roiManager("Measure");
saveAs("Results", "/Users/burmanlab/Desktop/Mac/bla/Results_vlBLA_green.csv");
saveAs("Results", "/Users/burmanlab/Desktop/Mac/bla/Results_vlBLA_green(for_coloco).csv");
run("Clear Results");
selectWindow("vl_bla_red(r2).tif");
roiManager("Show None");
roiManager("Show All");
roiManager("Measure");
saveAs("Results", "/Users/burmanlab/Desktop/Mac/bla/Results_vlBLA_red.csv");
run("Clear Results");
//Finished measuring vl_bla
roiManager("reset");
selectWindow("vl_bla_dapiMASK(dilated).tif");
run("Close");
selectWindow("vl_bla_green(r1).tif");
run("Close");
selectWindow("vl_bla_red(r2).tif");
run("Close");
//Start of measuring vr_bla
selectWindow("vr_bla_dapiMASK(dilated).tif");
run("Create Selection");
roiManager("Add");
roiManager("Select", 0);
roiManager("Split");
roiManager("Deselect");
roiManager("Select", 0);
roiManager("Delete");
run("Set Measurements...", "area mean min integrated area_fraction limit display redirect=None decimal=3");
selectWindow("vr_bla_green(r1).tif");
roiManager("Show All");
roiManager("Measure");
saveAs("Results", "/Users/burmanlab/Desktop/Mac/bla/Results_vrBLA_green.csv");
saveAs("Results", "/Users/burmanlab/Desktop/Mac/bla/Results_vrBLA_green(for_coloco).csv");
run("Clear Results");
selectWindow("vr_bla_red(r2).tif");
roiManager("Show None");
roiManager("Show All");
roiManager("Measure");
saveAs("Results", "/Users/burmanlab/Desktop/Mac/bla/Results_vrBLA_red.csv");
run("Clear Results");
//Finished measuring vr_bla
roiManager("reset");
selectWindow("vr_bla_dapiMASK(dilated).tif");
run("Close");
selectWindow("vr_bla_green(r1).tif");
run("Close");
selectWindow("vr_bla_red(r2).tif");
run("Close");
//Start of Measuring vl_cea
selectWindow("vl_cea_dapiMASK(dilated).tif");
run("Create Selection");
roiManager("Add");
roiManager("Select", 0);
roiManager("Split");
roiManager("Deselect");
roiManager("Select", 0);
roiManager("Delete");
run("Set Measurements...", "area mean min integrated area_fraction limit display redirect=None decimal=3");
selectWindow("vl_cea_green(r1).tif");
roiManager("Show All");
roiManager("Measure");
saveAs("Results", "/Users/burmanlab/Desktop/Mac/cea/Results_vlCEA_green.csv");
saveAs("Results", "/Users/burmanlab/Desktop/Mac/cea/Results_vlCEA_green(for_coloco).csv");
run("Clear Results");
selectWindow("vl_cea_red(r2).tif");
roiManager("Show None");
roiManager("Show All");
roiManager("Measure");
saveAs("Results", "/Users/burmanlab/Desktop/Mac/cea/Results_vlCEA_red.csv");
run("Clear Results");
//Finished measuring vl_cea
roiManager("reset");
selectWindow("vl_cea_dapiMASK(dilated).tif");
run("Close");
selectWindow("vl_cea_green(r1).tif");
run("Close");
selectWindow("vl_cea_red(r2).tif");
run("Close");
//Start of measuring vr_cea
selectWindow("vr_cea_dapiMASK(dilated).tif");
run("Create Selection");
roiManager("Add");
roiManager("Select", 0);
roiManager("Split");
roiManager("Deselect");
roiManager("Select", 0);
roiManager("Delete");
run("Set Measurements...", "area mean min integrated area_fraction limit display redirect=None decimal=3");
selectWindow("vr_cea_green(r1).tif");
roiManager("Show All");
roiManager("Measure");
saveAs("Results", "/Users/burmanlab/Desktop/Mac/cea/Results_vrCEA_green.csv");
saveAs("Results", "/Users/burmanlab/Desktop/Mac/cea/Results_vrCEA_green(for_coloco).csv");
run("Clear Results");
selectWindow("vr_cea_red(r2).tif");
roiManager("Show None");
roiManager("Show All");
roiManager("Measure");
saveAs("Results", "/Users/burmanlab/Desktop/Mac/cea/Results_vrCEA_red.csv");
run("Clear Results");
//Finished measuring vr_cea
selectWindow("vr_cea_dapiMASK(dilated).tif");
run("Close");
selectWindow("vr_cea_green(r1).tif");
run("Close");
selectWindow("vr_cea_red(r2).tif");
run("Close");
selectWindow("Results");
run("Close");
selectWindow("ROI Manager");
run("Close");
