# Supplementary material for: The effects of early life pain and juvenile fear conditioning on CRF-receptor expression in the amygdala and hypothalamus of the juvenile rat
Source: PLoS One. 2026 Feb 23;21(2):e0326300. doi: 10.1371/journal.pone.0326300 (PMC12928602; doi:10.1371/journal.pone.0326300)
Supplement: S2 File — This file contains the FIJI macros used in our analyses. (ZIP) [file pone.0326300.s002.zip › macros/ConvertOlyToClassic_Macro_NO ROI.ijm.ijm.ijm copy]

//Converts olympus file to "classic" view (what the keyence defaults to)
rename("A.tif")
run("Make Composite", "display=Composite");
run("Split Channels");
selectWindow("C3-A.tif");
run("Red");
selectWindow("C1-A.tif");
run("Blue");
run("Merge Channels...", "c1=C1-A.tif c2=C2-A.tif c3=C3-A.tif create");
waitForUser("")
close("*")
