# Supplementary material for: The effects of early life pain and juvenile fear conditioning on CRF-receptor expression in the amygdala and hypothalamus of the juvenile rat
Source: PLoS One. 2026 Feb 23;21(2):e0326300. doi: 10.1371/journal.pone.0326300 (PMC12928602; doi:10.1371/journal.pone.0326300)
Supplement: S2 File — This file contains the FIJI macros used in our analyses. (ZIP) [file pone.0326300.s002.zip › macros/New_Macro_HYPO_Receptors.ijm.ijm.ijm.ijm.ijm]

//Jared Zuke's (Burman lab) fiji macro to Quantify amount of Cells for CRFR1
//And CRFR2 as well as the overall brightness (brightness depicted 8-bit; but thresholded at 16-bit) OF CELLS (not pixils) (both CRFR1 And R2)...in 4 regions (Both…PVNs and VMHs)
//Produced excel sheets are also used to evaluate cells that were colocalized for both CRFR1 and CRFR2
//Inorder for files to save correctly...user must be on loggged in on "burmanlab" user and have a DESKTOP FOLDER titled "Mac"
//All files (excised regions and spreadsheets) will save to this desktop "Mac" folder
//THIS MACRO ASSUMES THE OG FILE IS IN CLASSIC VIEW...DOES NOT WORK WITH RAW OLYMPUS TIFFS
rename("A.tif")
run("Split Channels");
selectWindow("C2-A.tif");
selectWindow("C3-A.tif");
selectWindow("C1-A.tif");
roiManager("Select", newArray(0,1,2,3));
roiManager("Deselect");
roiManager("Sort");
//Sorted all Hypothalamus ROIs alphabetically for consistency in analysing across subjects...Only if all ROIs are named appropriately
selectWindow("C1-A.tif");
roiManager("Select", 0);
run("Copy");
run("Internal Clipboard");
selectWindow("Clipboard");
//Excised vl_bla...Now to Threshold the DAPI channel and create the mask
setAutoThreshold("Huang dark");
setOption("BlackBackground", false);
run("Convert to Mask");
run("Dilate");
run("Dilate");
run("Dilate");
run("Watershed");
saveAs("Tiff", "/Users/burmanlab/Desktop/Mac/pvnl_dapiMASK.tif");
//saved pvnl_dapiMASK(dilated)
selectWindow("C1-A.tif");
roiManager("Select", 1);
run("Copy");
run("Internal Clipboard");
selectWindow("Clipboard");
//Excised pvnl…Now to Threshold the DAPI channel and create the mask
setAutoThreshold("Huang dark");
setOption("BlackBackground", false);
run("Convert to Mask");
run("Dilate");
run("Dilate");
run("Dilate");
run("Watershed");
saveAs("Tiff", "/Users/burmanlab/Desktop/Mac/pvnr_dapiMASK.tif");
//saved pvnr_dapiMASK(dilated)
selectWindow("C1-A.tif");
roiManager("Select", 2);
run("Copy");
run("Internal Clipboard");
selectWindow("Clipboard");
//Excised vmhl…Now to Threshold the DAPI channel and create the mask
setAutoThreshold("Huang dark");
setOption("BlackBackground", false);
run("Convert to Mask");
run("Dilate");
run("Dilate");
run("Dilate");
run("Watershed");
saveAs("Tiff", "/Users/burmanlab/Desktop/Mac/vmhl_dapiMASK.tif");
//saved vmhl_dapiMASK(dilated)
selectWindow("C1-A.tif");
roiManager("Select", 3);
run("Copy");
run("Internal Clipboard");
selectWindow("Clipboard");
//Excised vmhr…Now to Threshold the DAPI channel and create the mask
setAutoThreshold("Huang dark");
setOption("BlackBackground", false);
run("Convert to Mask");
run("Dilate");
run("Dilate");
run("Dilate");
run("Watershed");
saveAs("Tiff", "/Users/burmanlab/Desktop/Mac/vmhr_dapiMASK.tif");
//saved vmhr_dapiMASK(dilated)
selectWindow("C1-A.tif");
close();
//FINISHED MAKING DAPI masks for all 4 hypo areas
selectWindow("C2-A.tif");
roiManager("Show All");
setAutoThreshold("Triangle dark");
run("Make Binary", "thresholded remaining");
run("Green");
//SAME THRESHOLD AS USED IN C12
//Thresholded CRFR1 (green)...via all hypothalamus regions (consistency sake amoung quantified staining regions)...Sometimes if there's excessive autoflorescence in 1 quantified region the triangle thrshold will fail.
//In the event of the triangle threshold failing...go to line 80 (in code) and change from "Show All" to "select",(number of best ROI staining).
//This should allow the triangle threshold to adjust to the appropriate staining pattern of that particular ROI. This is OK but not as prefered as with all ROIs selected.   
roiManager("Select", 0);
run("Copy");
run("Internal Clipboard");
selectWindow("Clipboard");
saveAs("Tiff", "/Users/burmanlab/Desktop/Mac/pvnl_green_r1.tif");
//saved the thresholded pvnl_green(CRFR1)expression area
selectWindow("C2-A.tif");
roiManager("Select", 1);
run("Copy");
run("Internal Clipboard");
selectWindow("Clipboard");
saveAs("Tiff", "/Users/burmanlab/Desktop/Mac/pvnr_green_r1.tif");
//saved the thresholded pvnr_green(CRFR1)expression area
selectWindow("C2-A.tif");
roiManager("Select", 2);
run("Copy");
run("Internal Clipboard");
selectWindow("Clipboard");
saveAs("Tiff", "/Users/burmanlab/Desktop/Mac/vmhl_green_r1.tif");
//saved the thresholded vmhl_green(CRFR1)expression
selectWindow("C2-A.tif");
roiManager("Select", 3);
run("Copy");
run("Internal Clipboard");
selectWindow("Clipboard");
saveAs("Tiff", "/Users/burmanlab/Desktop/Mac/vmhr_green_r1.tif");
//saved the thresholded vmhr_green(CRFR1)expression
selectWindow("C2-A.tif");
close();
//FINISHED saving CRFR1 (green) expression areas for ALL 4 hypo areas
selectWindow("C3-A.tif");
roiManager("Show All");
setAutoThreshold("RenyiEntropy dark");
run("Make Binary", "thresholded remaining");
run("Red");
//THRESHOLD CHANGED FROM C12 (Otsu > RenyiEntropy)...Beleive Otsu was too accepting and RenyiE. was used in CRF/cfos quantification.
//Thresholded CRFR2 (red)...via all hypothalamus regions (consistency sake amoung all quantified regions) 
selectWindow("C3-A.tif");
roiManager("Select", 0);
run("Copy");
run("Internal Clipboard");
selectWindow("Clipboard");
saveAs("Tiff", "/Users/burmanlab/Desktop/Mac/pvnl_red_r2.tif");
//saved the thresholded pvnl_red(r2)
selectWindow("C3-A.tif");
roiManager("Select", 1);
run("Copy");
run("Internal Clipboard");
selectWindow("Clipboard");
saveAs("Tiff", "/Users/burmanlab/Desktop/Mac/pvnr_red_r2.tif");
//saved the thresholded pvnr_red(r2)
selectWindow("C3-A.tif");
roiManager("Select", 2);
run("Copy");
run("Internal Clipboard");
selectWindow("Clipboard");
saveAs("Tiff", "/Users/burmanlab/Desktop/Mac/vmhl_red_r2.tif");
//saved the thresholded vmhl_red(r2)
selectWindow("C3-A.tif");
roiManager("Select", 3);
run("Copy");
run("Internal Clipboard");
selectWindow("Clipboard");
saveAs("Tiff", "/Users/burmanlab/Desktop/Mac/vmhr_red_r2.tif");
//saved the thresholded vmhr_red(r2)
//FINISHED saving CRFR2 (red) expression areas for ALL 4 Amyg areas
selectWindow("C3-A.tif");
close();
//Start of Measuring exsized hypo regions...starting with vl_bla
selectImage("pvnl_dapiMASK.tif");
roiManager("Select", newArray(0,1,2,3));
roiManager("Deselect");
roiManager("Delete");
run("Create Selection");
roiManager("Add");
roiManager("Select", 0);
roiManager("Split");
roiManager("Deselect");
roiManager("Select", 0);
roiManager("Delete");
run("Set Measurements...", "area mean min integrated area_fraction limit display redirect=None decimal=3");
selectImage("pvnl_green_r1.tif");
roiManager("Show All");
roiManager("Measure");
saveAs("Results", "/Users/burmanlab/Desktop/Mac/pvn/Results_pvnl_green.csv");
saveAs("Results", "/Users/burmanlab/Desktop/Mac/pvn/Results_pvnl_green(for_coloco).csv");
run("Clear Results");
selectImage("pvnl_red_r2.tif");
roiManager("Show None");
roiManager("Show All");
roiManager("Measure");
saveAs("Results", "/Users/burmanlab/Desktop/Mac/pvn/Results_pvnl_red.csv");
run("Clear Results");
//Finished measuring pvnl
roiManager("reset");
selectImage("pvnl_dapiMASK.tif");
run("Close");
selectImage("pvnl_green_r1.tif");
run("Close");
selectImage("pvnl_red_r2.tif");
run("Close");
//Start of measuring pvnr
selectImage("pvnr_dapiMASK.tif");
run("Create Selection");
roiManager("Add");
roiManager("Select", 0);
roiManager("Split");
roiManager("Deselect");
roiManager("Select", 0);
roiManager("Delete");
run("Set Measurements...", "area mean min integrated area_fraction limit display redirect=None decimal=3");
selectImage("pvnr_green_r1.tif");
roiManager("Show All");
roiManager("Measure");
saveAs("Results", "/Users/burmanlab/Desktop/Mac/pvn/Results_pvnr_green.csv");
saveAs("Results", "/Users/burmanlab/Desktop/Mac/pvn/Results_pvnr_green(for_coloco).csv");
run("Clear Results");
selectImage("pvnr_red_r2.tif");
roiManager("Show None");
roiManager("Show All");
roiManager("Measure");
saveAs("Results", "/Users/burmanlab/Desktop/Mac/pvn/Results_pvnr_red.csv");
run("Clear Results");
//Finished measuring pvnr
roiManager("reset");
selectImage("pvnr_dapiMASK.tif");
run("Close");
selectImage("pvnr_green_r1.tif");
run("Close");
selectImage("pvnr_red_r2.tif");
run("Close");
//Start of Measuring vmhl
selectImage("vmhl_dapiMASK.tif");
run("Create Selection");
roiManager("Add");
roiManager("Select", 0);
roiManager("Split");
roiManager("Deselect");
roiManager("Select", 0);
roiManager("Delete");
run("Set Measurements...", "area mean min integrated area_fraction limit display redirect=None decimal=3");
selectImage("vmhl_green_r1.tif");
roiManager("Show All");
roiManager("Measure");
saveAs("Results", "/Users/burmanlab/Desktop/Mac/vmh/Results_vmhl_green.csv");
saveAs("Results", "/Users/burmanlab/Desktop/Mac/vmh/Results_vmhl_green(for_coloco).csv");
run("Clear Results");
selectImage("vmhl_red_r2.tif");
roiManager("Show None");
roiManager("Show All");
roiManager("Measure");
saveAs("Results", "/Users/burmanlab/Desktop/Mac/vmh/Results_vmhl_red.csv");
run("Clear Results");
//Finished measuring vmhl
roiManager("reset");
selectImage("vmhl_dapiMASK.tif");
run("Close");
selectImage("vmhl_green_r1.tif");
run("Close");
selectImage("vmhl_red_r2.tif");
run("Close");
//Start of measuring vmhr
selectImage("vmhr_dapiMASK.tif");
run("Create Selection");
roiManager("Add");
roiManager("Select", 0);
roiManager("Split");
roiManager("Deselect");
roiManager("Select", 0);
roiManager("Delete");
run("Set Measurements...", "area mean min integrated area_fraction limit display redirect=None decimal=3");
selectImage("vmhr_green_r1.tif");
roiManager("Show All");
roiManager("Measure");
saveAs("Results", "/Users/burmanlab/Desktop/Mac/vmh/Results_vmhr_green.csv");
saveAs("Results", "/Users/burmanlab/Desktop/Mac/vmh/Results_vmhr_green(for_coloco).csv");
run("Clear Results");
selectImage("vmhr_red_r2.tif");
roiManager("Show None");
roiManager("Show All");
roiManager("Measure");
saveAs("Results", "/Users/burmanlab/Desktop/Mac/vmh/Results_vmhr_red.csv");
run("Clear Results");
//Finished measuring vmhr
selectImage("vmhr_dapiMASK.tif");
run("Close");
selectImage("vmhr_green_r1.tif");
run("Close");
selectImage("vmhr_red_r2.tif");
run("Close");
selectWindow("Results");
run("Close");
selectWindow("ROI Manager");
run("Close");
